# Supplementary material for: Moringa oleifera Leaf Extract Ameliorates Photooxidative Damage and Photoaging Induced by Ultraviolet-B in HaCaT Keratinocytes
Source: Antioxidants (Basel). 2025 Jun 22;14(7):766. doi: 10.3390/antiox14070766 (PMC12291669; doi:10.3390/antiox14070766)
Supplement: Supplementary file 1 [file antioxidants-14-00766-s001.zip]

Archive with 1 entries (1 files):
- antioxidants-3650264-supplementary.pdf
